# Supplementary material for: Identifying Solitary Granulomatous Nodules from Solid Lung Adenocarcinoma: Exploring Robust Image Features with Cross-Domain Transfer Learning
Source: Cancers (Basel). 2023 Jan 31;15(3):892. doi: 10.3390/cancers15030892 (PMC9913209; doi:10.3390/cancers15030892)
Supplement: Supplementary file 1 [file cancers-15-00892-s001.zip]

Archive with 1 entries (1 files):
- cancers-2018073-supplementary.pdf
